# Supplementary material for: Prognosis of Periapical Lesions Treated by Activated Disinfection (PUI, Laser) Without the Use of Systemic Antibiotics: Systematic Review and Meta-Analysis
Source: J Clin Med. 2026 Jul 9;15(14):5397. doi: 10.3390/jcm15145397 (PMC13412812; doi:10.3390/jcm15145397)
Supplement: Supplementary file 1 [file jcm-15-05397-s001.zip]

Archive with 1 entries (1 files):
- jcm-4390890-supplementary.pdf
